# Supplementary material for: Right Ventricular Strain and Left Ventricular Strain Using Speckle Tracking Echocardiography—Independent Prognostic Associations in COPD Alongside NT-proBNP
Source: Diseases. 2025 Oct 16;13(10):344. doi: 10.3390/diseases13100344 (PMC12563488; doi:10.3390/diseases13100344)
Supplement: Supplementary file 1 [file diseases-13-00344-s001.zip]

Archive with 1 entries (1 files):
- diseases-3857539-supplementary.pdf
